# Supplementary material for: Alternative Pharmacokinetic Metrics in Single-Dose Studies to Ensure Bioequivalence of Prolonged-Release Products at Steady State—A Case Study
Source: Pharmaceutics. 2023 Jan 26;15(2):409. doi: 10.3390/pharmaceutics15020409 (PMC9963605; doi:10.3390/pharmaceutics15020409)
Supplement: Supplementary file 1 [file pharmaceutics-15-00409-s001.zip]

Archive with 1 entries (1 files):
- pharmaceutics-2132640-supplementary.pdf
